# Supplementary material for: PD-L1 expression patterns in stage IB1 cervical squamous cell carcinoma: a retrospective study on implications for tumor budding and immune microenvironment
Source: PeerJ. 2026 Apr 22;14:e21052. doi: 10.7717/peerj.21052 (PMC13109980; doi:10.7717/peerj.21052)
Supplement: Supplemental Information 4 [file peerj-14-21052-s004.xlsx]

## Sheet: Sheet2
NO。	intraepithelial CD8 cells	stromal CD8 cells	intraepithelial FOXP3 cells	stromal FOXP3 cells	PD-L1 (1,≧1%)	PD-L1 patterns(0,Negtive;1,MT;2,Diffuse)	Age （1,≧49）	Tumor budding （1,≧15）	Size(1,<2cm;2,2-4cm;3,≧4cm)	Tumour Grade（0,G1/G2;1,G3）	Invasion depth (1,≥2/3 stromal invasion)	LNM（1,Present）	LVI（1,Present）
1	203	835	0	0	0	0	0	1	1	1	0	1	1
2	36	262	5	37	0	0	1	1	1	0	0	0	0
3	6	31	0	0	0	0	1	0	1	0	0	0	0
4	115	213	4	6	1	1	1	1	1	0	0	0	0
5	15	27	1	0	1	1	1	0	1	0	0	0	1
6	3	239	0	0	1	1	1	0	1	0	0	0	1
7	10	225	1	0	1	1	1	0	1	0	0	0	1
8	14	69	1	13	1	1	1	1	1	0	0	0	0
9	0	77	0	0	0	0	0	0	1	0	0	0	0
10	13	152	0	0	1	1	0	1	1	0	0	1	0
11	13	424	0	18	1	1	0	1	1	0	0	1	1
12	87	53	0	2	1	1	0	1	1	0	0	0	1
13	44	227	1	25	1	1	0	0	1	0	0	0	0
14	30	140	2	2	1	1	1	0	1	0	0	0	0
15	172	223	11	2	1	2	0	0	1	0	0	0	0
16	137	483	0	6	0	0	1	1	1	0	0	0	0
17	20	220	5	40	1	2	0	1	2	0	0	1	1
18	33	328	13	139	0	0	1	1	2	0	0	1	0
19	25	212	0	0	0	0	1	0	2	0	0	0	1
20	97	256	73	21	1	2	0	1	2	0	0	0	0
21	140	311	0	15	1	1	0	0	2	0	0	0	0
22	7	63	0	0	1	2	0	0	2	0	0	1	1
23	9	153	0	0	1	2	0	0	2	0	0	1	1
24	95	257	0	0	1	2	0	0	2	0	0	1	0
25	22	236	0	4	1	2	1	1	2	1	0	1	0
26	16	138	0	140	1	1	0	0	3	0	0	1	1
27	6	240	0	0	1	1	1	0	1	0	0	0	0
28	59	243	0	41	1	1	1	1	1	0	0	0	1
29	6	218	0	0	0	0	1	0	1	0	0	0	0
30	46	85	0	0	0	0	0	1	2	0	0	1	1
31	137	237	0	78	0	0	0	1	2	0	0	1	0
32	8	123	3	60	0	0	1	0	2	1	0	0	0
33	153	376	0	0	0	0	1	0	2	0	0	0	0
34	213	396	44	22	0	0	1	0	2	0	0	0	0
35	0	102	0	0	1	1	0	0	2	0	0	1	0
36	190	773	0	0	0	0	0	0	2	0	0	0	0
37	5	40	3	71	1	2	0	1	2	0	0	1	1
38	13	138	0	10	0	0	1	0	2	0	0	1	1
39	17	84	3	38	1	1	0	0	2	0	0	0	1
40	34	215	0	0	0	0	1	0	1	0	1	1	1
41	25	278	13	22	1	1	0	1	1	0	1	1	1
42	4	26	5	39	0	0	0	0	1	0	1	1	0
43	41	562	16	58	0	0	1	0	1	0	1	0	1
44	52	152	0	51	0	0	1	0	1	0	1	0	0
45	42	850	2	27	1	2	1	1	1	1	1	1	1
46	4	272	2	24	1	1	0	0	1	0	1	1	1
47	100	103	0	0	0	0	0	1	2	1	1	1	1
48	54	300	1	2	0	0	0	1	2	1	1	1	1
49	153	381	30	67	0	0	1	1	2	1	1	1	1
50	22	129	0	0	0	0	0	0	2	0	1	0	0
51	10	139	2	43	0	0	0	1	2	0	1	1	1
52	41	327	0	135	1	2	0	1	2	0	1	0	0
53	15	33	0	0	1	1	1	0	2	0	1	0	1
54	54	300	2	22	1	1	1	1	2	0	1	0	1
55	133	250	3	25	1	1	0	0	2	1	1	1	1
56	177	151	0	0	0	0	0	0	2	0	1	1	1
57	0	91	3	20	0	0	0	0	2	0	1	1	1
58	34	118	0	2	1	1	1	0	2	0	1	0	1
59	69	158	0	0	0	0	0	0	2	0	1	1	1
60	0	60	0	2	1	2	1	0	2	0	1	1	1
61	11	129	0	0	0	0	1	1	2	0	1	1	1
62	6	363	5	104	0	0	1	1	2	0	1	1	1
63	78	634	7	10	1	2	0	1	2	0	1	1	1
64	80	397	0	14	0	0	0	1	2	0	1	1	1
65	41	200	0	0	0	0	0	0	2	0	1	1	1
66	7	233	5	39	0	0	1	0	2	0	1	0	1
67	35	752	5	130	1	2	1	1	2	1	1	0	1
68	34	342	0	20	1	2	1	1	2	1	1	0	1
69	206	455	10	31	1	1	0	1	2	0	1	1	1
70	90	217	0	3	0	0	0	0	2	1	1	1	1
71	110	224	36	258	0	0	0	0	2	0	1	1	0
72	9	152	2	48	1	1	0	0	2	0	1	0	1
73	10	200	0	23	0	0	1	0	2	0	1	0	1
74	30	336	24	92	1	1	1	0	2	0	1	0	0
75	24	169	0	20	1	1	0	0	2	0	1	1	1
76	22	377	2	21	0	0	0	1	2	0	1	1	0
77	4	287	0	66	1	1	1	0	2	0	1	1	1
78	47	73	22	33	1	2	1	1	2	0	1	1	1
79	120	500	28	70	1	2	1	1	2	0	1	1	0
80	5	265	1	244	0	0	0	0	2	0	1	0	0
81	3	51	0	5	1	2	0	1	2	0	1	1	1
82	215	532	0	75	0	2	1	1	2	1	1	1	1
83	3	64	2	66	1	2	0	0	2	0	1	0	0
84	7	254	20	181	1	1	1	0	2	0	1	0	0
85	3	247	2	58	1	1	1	0	2	0	1	1	1
86	75	241	6	45	1	2	0	0	2	0	1	0	1
87	83	451	60	171	1	2	1	1	2	0	1	0	1
88	88	612	0	2	0	0	1	1	3	0	1	1	0
89	2	293	14	97	0	0	0	0	3	0	1	1	0
90	169	369	81	74	0	0	0	0	3	0	1	1	1
91	15	495	0	0	0	0	1	0	3	0	1	1	0
92	35	278	5	93	0	0	1	1	3	0	1	1	1
93	228	587	28	78	0	0	1	1	3	0	1	1	0
94	88	358	15	60	0	0	1	1	3	0	1	0	0
95	122	181	13	43	1	2	1	0	3	0	1	1	1
96	0	160	10	120	1	1	1	0	3	0	1	1	1
97	0	251	1	168	1	2	0	0	3	0	1	1	1
98	35	207	23	100	1	1	0	1	3	0	1	0	1
99	88	103	0	0	0	0	0	1	3	1	1	1	1
100	18	112	12	33	1	2	0	1	3	0	1	0	0
101	45	148	15	38	0	0	1	1	3	0	1	1	1
102	58	178	10	110	1	2	1	1	3	1	1	1	1
103	78	65	3	111	1	2	0	1	3	1	1	1	1
104	131	322	60	240	0	0	0	0	3	1	1	1	1
105	18	428	3	132	1	1	1	1	3	0	1	1	1
106	37	339	18	136	1	2	1	1	3	0	1	1	1
